# Supplementary material for: Enhancing Type 1 Diabetes Polygenic Risk Prediction Through Neural Networks and Entropy-Derived Insights
Source: Int J Mol Sci. 2026 Mar 25;27(7):2966. doi: 10.3390/ijms27072966 (PMC13073193; doi:10.3390/ijms27072966)
Supplement: Supplementary file 1 [file ijms-27-02966-s001.zip]

Archive with 1 entries (1 files):
- ijms-4151766-supplementary.pdf
